# Supplementary material for: Early Diabetic Retinopathy Evaluation With OCTA: A Study on Vascular Branching and Fragmentation
Source: Invest Ophthalmol Vis Sci. 2024 Dec 10;65(14):21. doi: 10.1167/iovs.65.14.21 (PMC11636659; doi:10.1167/iovs.65.14.21)
Supplement: Supplement 2 [file iovs-65-14-21_s002.xlsx]

## Sheet: Table 1, Quantitative analysis 
		HC	noDR	DR
		50 eyes	22 eyes	25 eyes
BNN
DVP	Fovea	157.844±52.759	128.273±31.021	105.240±39.340
	Parafovea	595.578±143.545	544.364±129.974	413.640±86.860
SVP	Fovea	88.000±33.767	84.318±22.825	68.440±28.918
	Parafovea	503.511±107.378	471.591±166.847	389.880±89.509
BND %
DVP	Fovea	2.584±0.436	2.324±0.362	2.143±0.365
	Parafovea	3.534±0.454	3.411±0.425	2.924±0.350
SVP	Fovea	2.150±0.474	2.202±0.419	1.881±0.372
	Parafovea	3.202±0.361	3.164±0.563	2.820±0.345
EPN
DVP	Fovea	177.756±29.306	171.000±30.742	165.400±29.052
	Parafovea	472.089±53.446	466.182±47.099	466.200±39.731
SVP	Fovea	111.2±29.923	108.273±31.342	97.160±28.291
	Parafovea	337.533±43.216	330.000±59.237	331.200±26.593
EPD %
DVP	Fovea	3.016±0.467	3.147±0.537	3.534±0.614
	Parafovea	2.878±0.478	3.009±0.537	3.367±0.430
SVP	Fovea	2.782±0.447	2.780±0.339	2.803±0.450
	Parafovea	2.195±0.393	2.327±0.446	2.453±0.312
FVSC
DVP	Fovea	33.156±10.408	36.227±10.355	42.760±11.322
	Parafovea	57.400±23.840	66.682±25.376	84.920±24.624
FVLR %
DVP	Fovea	13.567±6.385	15.050±5.524	22.207±8.555
	Parafovea	7.276±3.916	8.554±4.347	12.337±5.627
