# Supplementary material for: Early Diabetic Retinopathy Evaluation With OCTA: A Study on Vascular Branching and Fragmentation
Source: Invest Ophthalmol Vis Sci. 2024 Dec 10;65(14):21. doi: 10.1167/iovs.65.14.21 (PMC11636659; doi:10.1167/iovs.65.14.21)
Supplement: Supplement 3 [file iovs-65-14-21_s003.xlsx]

## Sheet: P values
		BNN	BND	EPN	EPD	FVSC	FVLR
HC vs noDR
DVP	Fovea	0.032*	0.020*	0.518	0.377	0.151	0.297
	Parafovea	0.14	0.239	0.718	0.279	0.163	0.31
SVP	Fovea	0.793	0.538	0.748	0.929	N/A	N/A
	Parafovea	0.39	0.858	0.65	0.219	N/A	N/A
HC vs DR
DVP	Fovea	<0.001***	<0.001***	0.201	<0.001***	0.001***	<0.001***
	Parafovea	<0.001***	<0.001***	0.862	<0.001***	<0.001***	<0.001***
SVP	Fovea	0.016*	0.009**	0.112	0.882	N/A	N/A
	Parafovea	<0.001***	<0.001***	0.46	0.018	N/A	N/A
noDR vs DR
DVP	Fovea	0.02*	0.099	0.469	0.029*	0.056	0.003**
	Parafovea	<0.001***	<0.001***	>0.999	0.023*	0.031*	0.023*
SVP	Fovea	0.032*	0.007**	0.176	0.808	N/A	N/A
	Parafovea	0.071	0.028*	0.946	0.335	N/A	N/A
